# Supplementary material for: Genetic differences among ethnic groups
Source: BMC Genomics. 2015 Dec 21;16:1093. doi: 10.1186/s12864-015-2328-0 (PMC4687076; doi:10.1186/s12864-015-2328-0)
Supplement: Additional file 1: — The predictive performance of the SMO method on 30 randomly divided training and independent test datasets. The training (85 % of the samples) and independent test (15 % of the samples) datasets were randomly divided for 30 times and for each time, the training and test processes were repeated. Then the mean and standard deviation of the accuracies on 30 training and independent test datasets were calculated. As shown in this table, the mean accuracies were close to the accuracies of SMO in Table 2 and the standard deviations were very small which indicated that the partition of training and independent test datasets does not affect the prediction performance. (XLSX 20 kb) [file 12864_2015_2328_MOESM1_ESM.xlsx]

## Sheet: Additional file 1
Additional file 1 - The predictive performance of the SMO method on 30 randomly divided training and independent test datasets
Partition Index	#SNP	10-fold cross validation accuracy on training set										Independent test accuracy
		ASW	CEU	CHB/CHD/JPT	GIH	LWK	MEX	MKK	TSI	YRI	Total	ASW	CEU	CHB/CHD/JPT	GIH	LWK	MEX	MKK	TSI	YRI	Total
1	2392	0.946	0.964	1	0.988	0.947	0.959	0.987	0.885	1	0.975	0.923	1	1	1	1	0.923	1	1	0.967	0.986
2	2332	0.959	0.914	1	1	0.947	0.945	0.994	0.736	0.994	0.959	0.923	1	1	1	0.938	0.923	1	0.6	0.967	0.952
3	2331	0.959	0.914	1	1	0.947	0.945	0.994	0.736	0.994	0.959	0.923	1	1	1	0.938	0.923	1	0.6	0.967	0.952
4	2331	0.959	0.914	1	1	0.947	0.945	0.994	0.736	0.994	0.959	0.923	1	1	1	0.938	0.923	1	0.6	0.967	0.952
5	2331	0.959	0.914	1	1	0.947	0.945	0.994	0.736	0.994	0.959	0.923	1	1	1	0.938	0.923	1	0.6	0.967	0.952
6	2331	0.959	0.914	1	1	0.947	0.945	0.994	0.736	0.994	0.959	0.923	1	1	1	0.938	0.923	1	0.6	0.967	0.952
7	2332	0.959	0.914	1	1	0.947	0.945	0.994	0.736	0.994	0.959	0.923	1	1	1	0.938	0.923	1	0.6	0.967	0.952
8	2332	0.959	0.914	1	1	0.947	0.945	0.994	0.736	0.994	0.959	0.923	1	1	1	0.938	0.923	1	0.6	0.967	0.952
9	2333	0.959	0.914	1	1	0.947	0.945	0.994	0.736	0.994	0.959	0.923	1	1	1	0.938	0.923	1	0.6	0.967	0.952
10	2333	0.959	0.914	1	1	0.947	0.945	0.994	0.736	0.994	0.959	0.923	1	1	1	0.938	0.923	1	0.6	0.967	0.952
11	2331	0.959	0.914	1	1	0.947	0.945	0.994	0.736	0.994	0.959	0.923	1	1	1	0.938	0.923	1	0.6	0.967	0.952
12	2281	0.932	0.914	1	1	0.947	0.945	0.994	0.736	1	0.958	0.923	1	1	1	0.938	0.923	1	0.6	0.967	0.952
13	2331	0.959	0.914	1	1	0.947	0.945	0.994	0.736	0.994	0.959	0.923	1	1	1	0.938	0.923	1	0.6	0.967	0.952
14	2331	0.959	0.914	1	1	0.947	0.945	0.994	0.736	0.994	0.959	0.923	1	1	1	0.938	0.923	1	0.6	0.967	0.952
15	2281	0.932	0.914	1	1	0.947	0.945	0.994	0.736	1	0.958	0.923	1	1	1	0.938	0.923	1	0.6	0.967	0.952
16	2331	0.959	0.914	1	1	0.947	0.945	0.994	0.736	0.994	0.959	0.923	1	1	1	0.938	0.923	1	0.6	0.967	0.952
17	2331	0.959	0.914	1	1	0.947	0.945	0.994	0.736	0.994	0.959	0.923	1	1	1	0.938	0.923	1	0.6	0.967	0.952
18	2332	0.959	0.914	1	1	0.947	0.945	0.994	0.736	0.994	0.959	0.923	1	1	1	0.938	0.923	1	0.6	0.967	0.952
19	2331	0.959	0.914	1	1	0.947	0.945	0.994	0.736	0.994	0.959	0.923	1	1	1	0.938	0.923	1	0.6	0.967	0.952
20	2331	0.959	0.914	1	1	0.947	0.945	0.994	0.736	0.994	0.959	0.923	1	1	1	0.938	0.923	1	0.6	0.967	0.952
21	2332	0.959	0.914	1	1	0.947	0.945	0.994	0.736	0.994	0.959	0.923	1	1	1	0.938	0.923	1	0.6	0.967	0.952
22	2332	0.959	0.914	1	1	0.947	0.945	0.994	0.736	0.994	0.959	0.923	1	1	1	0.938	0.923	1	0.6	0.967	0.952
23	2331	0.959	0.914	1	1	0.947	0.945	0.994	0.736	0.994	0.959	0.923	1	1	1	0.938	0.923	1	0.6	0.967	0.952
24	2332	0.959	0.914	1	1	0.947	0.945	0.994	0.736	0.994	0.959	0.923	1	1	1	0.938	0.923	1	0.6	0.967	0.952
25	2368	0.959	0.914	1	1	0.947	0.945	0.994	0.724	1	0.959	0.923	0.96	1	1	0.875	0.923	1	0.6	0.967	0.943
26	2368	0.959	0.914	1	1	0.947	0.945	0.994	0.724	1	0.959	0.923	0.96	1	1	0.875	0.923	1	0.6	0.967	0.943
27	2332	0.959	0.914	1	1	0.947	0.945	0.994	0.736	0.994	0.959	0.923	1	1	1	0.938	0.923	1	0.6	0.967	0.952
28	2331	0.959	0.914	1	1	0.947	0.945	0.994	0.736	0.994	0.959	0.923	1	1	1	0.938	0.923	1	0.6	0.967	0.952
29	2335	0.959	0.914	1	1	0.947	0.945	0.994	0.736	0.994	0.959	0.923	1	1	1	0.938	0.923	1	0.6	0.967	0.952
30	2281	0.932	0.914	1	1	0.947	0.945	0.994	0.736	1	0.958	0.923	1	1	1	0.938	0.923	1	0.6	0.967	0.952
Mean		0.956	0.916	1	1	0.947	0.946	0.993	0.74	0.995	0.959	0.923	0.997	1	1	0.935	0.923	1	0.613	0.967	0.953
Standard Deviation		0.008	0.009	0	0.002	8e-16	0.003	0.001	0.028	0.002	0.003	6e-16	0.01	0	0	0.02	6e-16	0	0.073	3e-16	0.007
