# Supplementary material for: Genetic differences among ethnic groups
Source: BMC Genomics. 2015 Dec 21;16:1093. doi: 10.1186/s12864-015-2328-0 (PMC4687076; doi:10.1186/s12864-015-2328-0)
Supplement: Additional file 2: — The 299 optimal SNPs that can classify the nine ethnic groups with accuracy greater than 90 %. The order is the mRMR rank, and the SNP name includes the dbSNP ID and the minor allele. (XLSX 37 kb) [file 12864_2015_2328_MOESM2_ESM.xlsx]

## Sheet: Additional file 2
Additional file 2 - The 299 optimal SNPs that can classify the nine ethnic groups with accuracy greater than 90%
Order	SNP Name	mRMR Score	SNP ID	Chromosome	Position	Nearby Genes (within 500 kb)
1	rs6023406_G	0.86121	rs6023406	20	52653368	BCAS1, CYP24A1, DOK5, PFDN4, ZNF217
2	rs1426654_A	0.58109	rs1426654	15	46213776	C15orf48, PLDN, RP11-96O20.4, SLC30A4, SQRDL
3	rs1325421_T	0.51538	rs1325421	6	105998201	BVES, BVES-AS1, LIN28B, POPDC3, PREP
4	rs8049040_G	0.46295	rs8049040	16	70030205	AARS, CLEC18A, CLEC18C, COG4, DDX19A, DDX19B, EXOSC6, FUK, NFAT5, NOB1, NQO1, PDPR, RP11-419C5.2, RP11-529K1.3, ST3GAL2, WWP2
5	rs13432350_T	0.44995	rs13432350	2	72371995	CYP26B1, DYSF, EXOC6B
6	rs1834640_A	0.43591	rs1834640	15	46179457	C15orf48, GATM, PLDN, RP11-96O20.4, SLC30A4, SPATA5L1, SQRDL
7	rs1325055_G	0.46261	rs1325055	8	139156136	COL22A1, FAM135B
8	rs3764719_C	0.45057	rs3764719	20	55415985	AURKA, BMP7, C20orf43, CASS4, CSTF1, FAM209A, FAM209B, FAM210B, GCNT7, SPO11, TFAP2C
9	rs2973133_A	0.43027	rs2973133	5	119814152	PRR16
10	rs11085023_G	0.41977	rs11085023	19	3522446	AES, APBA3, ATCAY, C19orf29, C19orf29-AS1, C19orf71, C19orf77, CELF5, DAPK3, DOHH, EEF2, FZR1, GIPC3, GNA11, GNA15, HMG20B, ITGB1BP3, MATK, MFSD12, MRPL54, NCLN, NFIC, PIAS4, PIP5K1C, RAX2, S1PR4, TBXA2R, TJP3, TLE2, ZFR2
11	rs260690_A	0.41732	rs260690	2	108946170	CCDC138, GCC2, LIMS1, RANBP2, RGPD4, SLC5A7, SULT1C2, SULT1C3, SULT1C4
12	rs6494466_G	0.43483	rs6494466	15	62295816	C2CD4A, C2CD4B, TLN2, VPS13C
13	rs1811510_T	0.42203	rs1811510	3	5750231	EDEM1
14	rs7292014_G	0.42088	rs7292014	22	44881387	ARHGAP8, KIAA1644, LDOC1L, LINC00207, PARVB, PARVG, PHF21B, PRR5, PRR5-ARHGAP8, RP1-32I10.10, SAMM50
15	rs2675345_A	0.42191	rs2675345	15	46187491	C15orf48, GATM, PLDN, RP11-96O20.4, SLC30A4, SPATA5L1, SQRDL
16	rs13266020_T	0.43067	rs13266020	8	82236388	CHMP4C, FABP12, FABP4, FABP5, FABP9, IMPA1, PAG1, PMP2, SLC10A5, SNX16, ZFAND1, ZNF704
17	rs12313915_T	0.42289	rs12313915	12	83786783	TMTC2
18	rs13006497_G	0.42007	rs13006497	2	72736233	CYP26B1, EMX1, EXOC6B, SFXN5, SPR
19	rs6886518_G	0.4108	rs6886518	5	117648160
20	rs12440301_A	0.41111	rs12440301	15	46177216	C15orf48, GATM, PLDN, RP11-96O20.4, SLC30A4, SPATA5L1, SQRDL
21	rs967377_C	0.41768	rs967377	20	52655624	BCAS1, CYP24A1, DOK5, PFDN4, ZNF217
22	rs835574_T	0.41112	rs835574	1	120264753	ADAM30, HAO2, HMGCS2, HSD3B1, HSD3B2, NOTCH2, PHGDH, REG4, ZNF697
23	rs2700371_G	0.40756	rs2700371	3	125112519	HEG1, MUC13, OSBPL11, SLC12A8, SNX4, ZNF148
24	rs4280128_A	0.41036	rs4280128	13	74876840	AL355390.1, KLF12
25	rs2814778_C	0.40668	rs2814778	1	157441307	ARHGEF11, CD5L, ETV3, ETV3L, FCRL1, FCRL2, FCRL3, FCRL4, FCRL5
26	rs6437783_C	0.40267	rs6437783	3	109655507
27	rs2192015_C	0.40922	rs2192015	2	72354645	CYP26B1, DYSF, EXOC6B
28	rs2470102_A	0.41067	rs2470102	15	46220786	C15orf48, PLDN, RP11-96O20.4, SLC30A4, SQRDL
29	rs1507086_C	0.40999	rs1507086	4	41651170	APBB2, BEND4, DCAF4L1, LIMCH1, PHOX2B, SLC30A9, TMEM33, UCHL1
30	rs4149436_C	0.40298	rs4149436	2	108366218	RGPD4, SLC5A7, SULT1C3
31	rs738989_A	0.4	rs738989	22	32619115	BPIFC, C22orf24, C22orf28, C22orf42, DEPDC5, FBXO7, PRR14L, RFPL2, RFPL3, RFPL3-AS1, SLC5A1, SLC5A4, SYN3, YWHAH
32	rs7349_T	0.40013	rs7349	10	31857911	AL117340.1, ARHGAP12, KIF5B, ZEB1
33	rs10037966_G	0.397	rs10037966	5	117382088
34	rs35389_A	0.39622	rs35389	5	33990637	ADAMTS12, AMACR, C1QTNF3, RXFP3, SLC45A2
35	rs35774871_T	0.40336	rs35774871	17	51940144	KIF2B
36	rs6439655_A	0.3996	rs6439655	3	137949289	A4GNT, ARMC8, CEP70, CLDN18, DBR1, DZIP1L, ESYT3, FAIM, MRAS, NME9, PIK3CB, SOX14
37	rs2736306_A	0.39766	rs2736306	8	11277172	AF131215.2, AF131215.3, AF131215.4, AF131215.5, AF131215.6, AF131216.5, AF131216.6, BLK, C8orf12, C8orf49, CTSB, FAM167A, FDFT1, GATA4, MTMR9, NEIL2, RP11-148O21.2, RP11-148O21.3, RP11-297N6.4, SLC35G5, XKR6
38	rs12594483_G	0.39688	rs12594483	15	40809278	ANKRD63, BAHD1, BMF, BUB1B, C15orf23, C15orf52, C15orf56, C15orf57, C15orf62, CASC5, CHAC1, CHST14, DISP2, DLL4, DNAJC17, EIF2AK4, FAM82A2, GCHFR, INO80, IVD, PAK6, PHGR1, PLCB2, PPP1R14D, RAD51, RHOV, RP11-133K1.2, RPUSD2, SPINT1, SRP14, VPS18, ZFYVE19
39	rs3817874_G	0.39497	rs3817874	22	45100920	ARHGAP8, KIAA0930, KIAA1644, LDOC1L, LINC00207, NUP50, PARVG, PHF21B, PRR5, PRR5-ARHGAP8, RP1-32I10.10
40	rs7009254_T	0.39153	rs7009254	8	134977655	ST3GAL1
41	rs11184896_T	0.3901	rs11184896	1	106750739
42	rs12913832_G	0.38937	rs12913832	15	26039213	ATP10A, UBE3A
43	rs6001762_T	0.39413	rs6001762	22	38825419	BAIAP2L2, C22orf23, CBX6, CBY1, CSNK1E, DDX17, DMC1, DNAL4, GTPBP1, JOSD1, KCNJ4, KDELR3, MAFF, MICALL1, NPTXR, PICK1, PLA2G6, POLR2F, RP1-199H16.5, SLC16A8, SOX10, SUN2, TMEM184B, TOMM22
44	rs10766575_C	0.3916	rs10766575	11	19596139	CSRP3, E2F8, NAV2, ZDHHC13
45	rs7136062_A	0.39187	rs7136062	12	83776019	TMTC2
46	rs6546753_T	0.39028	rs6546753	2	72343827	CYP26B1, DYSF, EXOC6B
47	rs6475067_C	0.38813	rs6475067	9	16651092	BNC2, C9orf92, CNTLN
48	rs9933843_T	0.39221	rs9933843	16	30811180	AC002310.11, AC002310.13, AC106782.18, AC135050.1, BCKDK, BCL7C, C16orf93, CD2BP2, CTF1, DCTPP1, FBRS, FBXL19, FUS, HSD3B7, ITGAL, ITGAM, KAT8, MYLPF, ORAI3, PHKG2, PRR14, PRSS36, PRSS53, PRSS8, PYCARD, PYDC1, RNF40, RP11-196G11.1, SEPHS2, SEPT1, SETD1A, SRCAP, STX1B, STX4, TBC1D10B, TRIM72, VKORC1, ZNF48, ZNF629, ZNF646, ZNF668, ZNF688, ZNF689, ZNF747, ZNF764, ZNF768, ZNF771, ZNF785
49	rs853975_T	0.39111	rs853975	6	127111927	CENPW, ECHDC1, RNF146, RP11-73O6.4, RSPO3
50	rs4737753_C	0.39065	rs4737753	8	54864364	ATP6V1H, LYPLA1, MRPL15, RGS20, TCEA1
51	rs1113669_C	0.39129	rs1113669	2	177547882	HOXD1, MTX2
52	rs4788890_A	0.38974	rs4788890	17	70901041	C17orf80, CDC42EP4, COG1, CPSF4L, FAM104A, SDK2, SLC39A11, SSTR2
53	rs7854707_A	0.38563	rs7854707	9	90274697	CDK20, CTSL1, DAPK1, FAM75E1
54	rs6660884_T	0.38538	rs6660884	1	153292738	CHTOP, GATAD2B, ILF2, INTS3, IVL, LCE1A, LCE6A, LELP1, LOR, NPR1, PGLYRP3, PGLYRP4, PRR9, S100A1, S100A12, S100A13, S100A14, S100A16, S100A2, S100A3, S100A4, S100A5, S100A6, S100A7, S100A7A, S100A7L2, S100A8, S100A9, SLC27A3, SMCP, SNAPIN, SPRR1A, SPRR1B, SPRR2A, SPRR2B, SPRR2D, SPRR2E, SPRR2F, SPRR2G, SPRR3, SPRR4
55	rs2553449_C	0.38667	rs2553449	4	106918341	AIMP1, ARHGEF38, GSTCD, INTS12, NPNT, TBCK
56	rs910360_C	0.38416	rs910360	22	44880969	ARHGAP8, KIAA1644, LDOC1L, LINC00207, PARVB, PARVG, PHF21B, PRR5, PRR5-ARHGAP8, RP1-32I10.10, SAMM50
57	rs2493398_A	0.38343	rs2493398	1	120248986	ADAM30, HAO2, HMGCS2, HSD3B1, HSD3B2, NOTCH2, PHGDH, REG4, ZNF697
58	rs2416504_C	0.38141	rs2416504	5	117436991
59	rs4739794_G	0.38046	rs4739794	8	82214785	CHMP4C, FABP12, FABP4, FABP5, FABP9, IMPA1, PAG1, PMP2, SLC10A5, SNX16, ZFAND1, ZNF704
60	rs28777_A	0.38018	rs28777	5	33994716	ADAMTS12, AMACR, C1QTNF3, RXFP3, SLC45A2
61	rs6869617_G	0.3843	rs6869617	5	124389487	RP11-43D2.2, ZNF608
62	rs3784230_A	0.38127	rs3784230	14	104750100	ADSSL1, AKT1, ASPG, C14orf144, C14orf180, C14orf2, CTD-2134A5.2, INF2, KIF26A, PPP1R13B, RP11-614O9.3, RP11-982M15.6, SIVA1, TDRD9, TDRD9-AS1, TMEM179
63	rs10110123_C	0.37929	rs10110123	8	10927033	AF131215.2, AF131215.3, AF131215.4, AF131215.5, AF131215.6, AF131216.5, AF131216.6, BLK, C8orf12, C8orf74, CTD-2135J3.4, FAM167A, MTMR9, PINX1, RP11-148O21.2, RP11-148O21.3, RP1L1, SLC35G5, SOX7, XKR6
64	rs2040190_C	0.37753	rs2040190	18	6086445	EPB41L3, L3MBTL4, TMEM200C
65	rs933717_T	0.37731	rs933717	16	85972751	AC092327.1, C16orf74, COX4I1, COX4NB, GINS2, IRF8, KIAA0182
66	rs7689609_T	0.37847	rs7689609	4	72302238	DCK, GC, MOB1B, SLC4A4
67	rs4500045_G	0.37754	rs4500045	8	82180487	CHMP4C, FABP12, FABP4, FABP5, FABP9, IMPA1, PAG1, PMP2, SLC10A5, ZFAND1, ZNF704
68	rs6993286_T	0.37727	rs6993286	8	134939866	ST3GAL1
69	rs8033972_G	0.37594	rs8033972	15	62312033	C2CD4A, C2CD4B, TLN2, VPS13C
70	rs7460299_C	0.37644	rs7460299	8	139155754	COL22A1, FAM135B
71	rs6744758_T	0.37711	rs6744758	2	72928588	EMX1, EXOC6B, RAB11FIP5, SFXN5, SPR
72	rs2250072_A	0.37668	rs2250072	15	46172199	C15orf48, GATM, PLDN, RP11-96O20.4, SLC30A4, SPATA5L1, SQRDL
73	rs10735227_C	0.37802	rs10735227	10	49804186	ARHGAP22, FRMPD2, LRRC18, MAPK8, PTPN20C, VSTM4, WDFY4
74	rs4341955_G	0.3777	rs4341955	2	197112959	CCDC150, DNAH7, HECW2, STK17B
75	rs12135904_T	0.37591	rs12135904	1	24441391	C1orf130, C1orf201, CNR2, FUCA1, GALE, GRHL3, HMGCL, IL22RA1, IL28RA, LYPLA2, MDS2, MYOM3, NIPAL3, PITHD1, PNRC2, RCAN3, RPL11, SRSF10, TCEB3
76	rs7894459_T	0.3742	rs7894459	10	31651262	AL117340.1, ARHGAP12, ZEB1, ZNF438
77	rs9550774_C	0.374	rs9550774	13	21317282	CRYL1, IFT88, IL17D, LATS2, MRP63, N6AMT2, SAP18, SKA3, XPO4
78	rs10079352_G	0.37329	rs10079352	5	117522539
79	rs798790_C	0.37302	rs798790	14	61107749	C14orf135, C14orf39, DHRS7, MNAT1, PPM1A, SIX1, SIX4, SIX6, SLC38A6, TRMT5
80	rs1005680_A	0.3738	rs1005680	22	32620235	BPIFC, C22orf24, C22orf28, C22orf42, DEPDC5, FBXO7, PRR14L, RFPL2, RFPL3, RFPL3-AS1, SLC5A1, SLC5A4, SYN3, YWHAH
81	rs2454422_G	0.37383	rs2454422	3	12578900	CAND2, IQSEC1, MKRN2, MKRN2-AS1, PPARG, RAF1, RPL32, TIMP4, TMEM40, TSEN2
82	rs10741784_A	0.37395	rs10741784	11	19582516	CSRP3, E2F8, NAV2, ZDHHC13
83	rs35407_G	0.37353	rs35407	5	33982328	ADAMTS12, AMACR, C1QTNF3, RXFP3, SLC45A2
84	rs17415172_A	0.37727	rs17415172	8	103145452	GRHL2, KB-1980E6.3, NCALD, ODF1, RRM2B, UBR5
85	rs6756739_T	0.37609	rs6756739	2	53038632
86	rs2416791_A	0.37423	rs2416791	12	11592755	ETV6, PRB1, PRB2, PRB4, PRR4, TAS2R14, TAS2R19, TAS2R20, TAS2R30, TAS2R31, TAS2R42, TAS2R43, TAS2R46, TAS2R50
87	rs4958359_C	0.3744	rs4958359	5	153512108	FAM114A2, GALNT10, GRIA1, HAND1, MFAP3, SAP30L
88	rs7712091_T	0.37403	rs7712091	5	59859548	AC109486.1, DEPDC1B, ELOVL7, ERCC8, NDUFAF2, PDE4D
89	rs6539869_G	0.37312	rs6539869	12	83767411	TMTC2
90	rs2868756_T	0.37279	rs2868756	4	84300753	AGPAT9, COPS4, COQ2, FAM175A, HELQ, HPSE, LIN54, MRPS18C, PLAC8, SEC31A, THAP9
91	rs6007862_A	0.37148	rs6007862	22	44890432	ARHGAP8, KIAA1644, LDOC1L, LINC00207, PARVB, PARVG, PHF21B, PRR5, PRR5-ARHGAP8, RP1-32I10.10, SAMM50
92	rs853983_A	0.3708	rs853983	6	127087846	CENPW, RNF146, RP11-73O6.4, RSPO3
93	rs8071654_G	0.37074	rs8071654	17	56337706	BZRAP1, C17orf47, CUEDC1, DYNLL2, EPX, HSF5, LPO, MKS1, MPO, MRPS23, MTMR4, OR4D1, OR4D2, PPM1E, RAD51C, RNF43, SEPT4, SRSF1, SUPT4H1, TEX14, VEZF1
94	rs834767_G	0.36996	rs834767	7	135496001	AC015987.2, C7orf73, CNOT4, FAM180A, MTPN, NUP205, SLC13A4
95	rs3814134_G	0.37028	rs3814134	9	126307510	CRB2, DENND1A, LHX2, RABGAP1, STRBP
96	rs11150599_C	0.37072	rs11150599	16	30804957	AC002310.11, AC002310.13, AC106782.18, AC135050.1, BCKDK, BCL7C, C16orf93, CD2BP2, CTF1, DCTPP1, FBRS, FBXL19, FUS, HSD3B7, ITGAL, ITGAM, KAT8, MYLPF, ORAI3, PHKG2, PRR14, PRSS36, PRSS53, PRSS8, PYCARD, PYDC1, RNF40, RP11-196G11.1, SEPHS2, SEPT1, SETD1A, SRCAP, STX1B, STX4, TBC1D10B, TRIM72, VKORC1, ZNF48, ZNF629, ZNF646, ZNF668, ZNF688, ZNF689, ZNF747, ZNF764, ZNF768, ZNF771, ZNF785
97	rs2896733_T	0.37051	rs2896733	11	25225703	LUZP2
98	rs4623048_T	0.37023	rs4623048	4	41528244	APBB2, DCAF4L1, LIMCH1, PHOX2B, SLC30A9, TMEM33, UCHL1
99	rs10786887_A	0.36865	rs10786887	10	107405480	SORCS3
100	rs7103088_A	0.36899	rs7103088	11	129514516	APLP2, ARHGAP32, BARX2, NFRKB, PRDM10, TMEM45B
101	rs3997520_G	0.36845	rs3997520	6	44659465	AARS2, CDC5L, HSP90AB1, NFKBIE, SLC29A1, SLC35B2, SPATS1, SUPT3H, TCTE1, TMEM151B
102	rs7142344_C	0.36814	rs7142344	14	78319897	ADCK1, AHSA1, ALKBH1, C14orf133, C14orf178, ISM2, NOXRED1, NRXN3, SAMD15, SLIRP, SNW1, SPTLC2, TMED8
103	rs6445860_T	0.36909	rs6445860	3	57184237	APPL1, ARF4, ARHGEF3, ASB14, DNAH12, FAM116A, FAM208A, HESX1, IL17RD, PDE12, SPATA12
104	rs9983496_T	0.36805	rs9983496	21	41508000	B3GALT5, DSCAM, IGSF5, PCP4, TMPRSS3
105	rs13005005_T	0.36688	rs13005005	2	177425936	AC009336.1, EVX2, HOXD1, HOXD10, HOXD11, HOXD12, HOXD13, HOXD3, HOXD4, HOXD8, HOXD9, MTX2
106	rs486889_G	0.36643	rs486889	9	132336901	ASB6, C9orf50, C9orf78, CRAT, DOLPP1, FNBP1, GPR107, IER5L, METTL11A, PPP2R4, PRRX2, PTGES, TOR1A, TOR1B, USP20
107	rs11051_G	0.3654	rs11051	4	41783934	BEND4, DCAF4L1, LIMCH1, PHOX2B, SLC30A9, TMEM33
108	rs2736292_A	0.3649	rs2736292	8	11271910	AF131215.2, AF131215.3, AF131215.4, AF131215.5, AF131215.6, AF131216.5, AF131216.6, BLK, C8orf12, C8orf49, CTSB, FAM167A, FDFT1, GATA4, MTMR9, NEIL2, RP11-148O21.2, RP11-148O21.3, RP11-297N6.4, SLC35G5, XKR6
109	rs161272_A	0.365	rs161272	10	31785645	AL117340.1, ARHGAP12, ZEB1, ZNF438
110	rs7732591_T	0.36374	rs7732591	5	142105361	ARHGAP26, FGF1, SPRY4
111	rs35719811_C	0.36406	rs35719811	5	117494694
112	rs6993205_A	0.36359	rs6993205	8	134943068	ST3GAL1
113	rs1472493_G	0.36245	rs1472493	3	65614697	MAGI1
114	rs6560084_T	0.36275	rs6560084	9	90188197	C9orf170, CDK20, CTSL1, DAPK1, FAM75E1
115	rs798789_T	0.36133	rs798789	14	61108060	C14orf135, C14orf39, DHRS7, MNAT1, PPM1A, SIX1, SIX4, SIX6, SLC38A6, TRMT5
116	rs738987_G	0.36115	rs738987	22	32618977	BPIFC, C22orf24, C22orf28, C22orf42, DEPDC5, FBXO7, PRR14L, RFPL2, RFPL3, RFPL3-AS1, SLC5A1, SLC5A4, SYN3, YWHAH
117	rs7187359_A	0.36096	rs7187359	16	30610656	AC002310.11, AC002310.13, AC135050.1, BCL7C, BOLA2B, C16orf93, CD2BP2, CORO1A, CTF1, DCTPP1, FBRS, FBXL19, GDPD3, HSD3B7, ITGAL, MAPK3, MYLPF, ORAI3, PHKG2, PRR14, PRSS53, RNF40, RP11-196G11.1, RP11-347C12.1, RP11-347C12.3, SEPHS2, SEPT1, SETD1A, SLX1A, SRCAP, STX1B, STX4, SULT1A3, TBC1D10B, VKORC1, ZNF48, ZNF629, ZNF646, ZNF668, ZNF688, ZNF689, ZNF747, ZNF764, ZNF768, ZNF771, ZNF785
118	rs224632_A	0.36089	rs224632	11	32041996	ELP4, PAX6, RCN1, WT1
119	rs4453755_A	0.36063	rs4453755	20	29794708	BCL2L1, COX4I2, DEFB115, DEFB116, DEFB117, DEFB118, DEFB119, DEFB121, DEFB123, DEFB124, FRG1B, HM13, ID1, REM1
120	rs2879382_G	0.35932	rs2879382	5	142059466	ARHGAP26, FGF1, SPRY4
121	rs4958701_A	0.35955	rs4958701	5	153512170	FAM114A2, GALNT10, GRIA1, HAND1, MFAP3, SAP30L
122	rs773358_T	0.35881	rs773358	13	104175464	SLC10A2
123	rs4841471_A	0.35852	rs4841471	8	10889574	AF131215.2, AF131215.3, AF131215.4, AF131215.5, AF131215.6, AF131216.5, AF131216.6, BLK, C8orf12, C8orf74, CTD-2135J3.4, FAM167A, MTMR9, PINX1, PRSS55, RP1L1, SLC35G5, SOX7, XKR6
124	rs10108139_C	0.35798	rs10108139	8	134936808	ST3GAL1
125	rs11123717_A	0.35763	rs11123717	2	108892570	GCC2, LIMS1, RANBP2, RGPD4, SLC5A7, SULT1C2, SULT1C3, SULT1C4
126	rs1455739_A	0.35695	rs1455739	6	126673482	CENPW, HINT3, NCOA7, RP11-73O6.4, TRMT11
127	rs6062808_G	0.35647	rs6062808	20	61201265	ADRM1, AL078633.1, BHLHE23, C20orf11, C20orf151, C20orf166, C20orf20, CABLES2, COL9A3, DIDO1, GATA5, GTPBP5, HRH3, LAMA5, LSM14B, NTSR1, OGFR, OSBPL2, PSMA7, RP11-93B14.6, RPS21, SLC17A9, SLCO4A1, SS18L1, TCFL5
128	rs1314014_G	0.35601	rs1314014	10	31605627	AL117340.1, ARHGAP12, ZEB1, ZNF438
129	rs6647531_A	0.35612	rs6647531	23	73905063
130	rs6754888_A	0.3561	rs6754888	2	53034952
131	rs713356_G	0.35583	rs713356	11	19650158	CSRP3, E2F8, NAV2, ZDHHC13
132	rs2940479_A	0.3551	rs2940479	5	174935030	CPLX2, DRD1, HRH2, SFXN1, THOC3
133	rs7624647_A	0.35511	rs7624647	3	98362931	CLDND1, CPOX, DCBLD2, GPR15, OR5H14, OR5H15, OR5H2, OR5H6, OR5K1, OR5K2, OR5K3, OR5K4, ST3GAL6
134	rs1355845_G	0.35394	rs1355845	2	177419170	AC009336.1, EVX2, HOXD1, HOXD10, HOXD11, HOXD12, HOXD13, HOXD3, HOXD4, HOXD8, HOXD9, MTX2
135	rs4897728_T	0.35405	rs4897728	8	134971803	ST3GAL1
136	rs11693376_G	0.35322	rs11693376	2	72872314	CYP26B1, EMX1, EXOC6B, RAB11FIP5, SFXN5, SPR
137	rs2129801_C	0.35252	rs2129801	7	135465736	AC015987.2, C7orf73, CNOT4, FAM180A, MTPN, NUP205, SLC13A4
138	rs10939499_G	0.3522	rs10939499	4	13307059	BOD1L, NKX3-2, RAB28
139	rs7541084_G	0.352	rs7541084	1	51762179	C1orf185, CDKN2C, EPS15, FAF1, NRD1, OSBPL9, RNF11, TTC39A
140	rs5025718_T	0.35298	rs5025718	1	120279808	ADAM30, HAO2, HMGCS2, HSD3B1, HSD3B2, NOTCH2, PHGDH, REG4, ZNF697
141	rs12541800_A	0.35155	rs12541800	8	11460481	AF131215.2, AF131215.3, AF131215.4, AF131215.5, AF131216.5, AF131216.6, BLK, C8orf12, C8orf49, CTSB, DEFB134, DEFB135, DEFB136, FAM167A, FDFT1, GATA4, MTMR9, NEIL2, RP11-1236K1.1, RP11-148O21.2, RP11-148O21.3, RP11-297N6.4, RP11-481A20.11, SLC35G5, XKR6
142	rs7736417_T	0.35175	rs7736417	5	142122199	ARHGAP26, FGF1, SPRY4
143	rs528402_T	0.35172	rs528402	11	78256128	ALG8, GAB2, KCTD14, KCTD21, NARS2, NDUFC2, NDUFC2-KCTD14, ODZ4, THRSP, USP35
144	rs12926295_T	0.35121	rs12926295	16	30798039	AC002310.11, AC002310.13, AC106782.18, AC135050.1, BCKDK, BCL7C, C16orf93, CD2BP2, CTF1, DCTPP1, FBRS, FBXL19, FUS, HSD3B7, ITGAL, ITGAM, KAT8, MYLPF, ORAI3, PHKG2, PRR14, PRSS36, PRSS53, PRSS8, PYCARD, PYDC1, RNF40, RP11-196G11.1, SEPHS2, SEPT1, SETD1A, SRCAP, STX1B, STX4, TBC1D10B, TRIM72, VKORC1, ZNF48, ZNF629, ZNF646, ZNF668, ZNF688, ZNF689, ZNF747, ZNF764, ZNF768, ZNF771, ZNF785
145	rs7873826_G	0.35078	rs7873826	9	90226956	C9orf170, CDK20, CTSL1, DAPK1, FAM75E1
146	rs10188217_T	0.35051	rs10188217	2	61071046	AHSA2, BCL11A, C2orf74, KIAA1841, PAPOLG, PEX13, PUS10, REL, USP34
147	rs853971_C	0.34999	rs853971	6	127107883	CENPW, RNF146, RP11-73O6.4, RSPO3
148	rs9899687_C	0.34984	rs9899687	17	70869854	C17orf80, CDC42EP4, COG1, CPSF4L, FAM104A, SDK2, SLC39A11, SSTR2
149	rs4132888_G	0.34933	rs4132888	4	41820378	BEND4, DCAF4L1, LIMCH1, PHOX2B, SLC30A9, TMEM33
150	rs974828_T	0.34845	rs974828	15	58642847	ADAM10, ALDH1A2, AQP9, FAM63B, LIPC
151	rs1479207_T	0.34849	rs1479207	5	117520698
152	rs387098_G	0.34807	rs387098	20	61625038	ARFGAP1, BHLHE23, BIRC7, C20orf11, C20orf166, C20orf20, CHRNA4, COL20A1, COL9A3, DIDO1, EEF1A2, KCNQ2, NKAIN4, NTSR1, OGFR, RP11-93B14.6, SLC17A9, SLCO4A1, TCFL5, YTHDF1
153	rs1465465_A	0.34765	rs1465465	16	17454968	XYLT1
154	rs6793627_T	0.34735	rs6793627	3	190526993	CLDN1, CLDN16, GMNC, IL1RAP, OSTN, TMEM207, UTS2D
155	rs2032289_G	0.34772	rs2032289	21	18027216
156	rs2426714_G	0.34708	rs2426714	20	55403739	AURKA, BMP7, C20orf43, CASS4, CSTF1, FAM209A, FAM209B, FAM210B, GCNT7, TFAP2C
157	rs10254610_A	0.34647	rs10254610	7	117193474	ASZ1, CFTR, CTTNBP2, ST7, ST7-OT4, WNT2
158	rs8079220_T	0.34625	rs8079220	17	55671515	AC007431.1, AKAP1, CUEDC1, DYNLL2, MRPS23, MSI2, SRSF1, VEZF1
159	rs7719786_A	0.34632	rs7719786	5	153515319	FAM114A2, GALNT10, GRIA1, HAND1, MFAP3, SAP30L
160	rs7181268_G	0.34595	rs7181268	15	62176140	C2CD4A, C2CD4B, VPS13C
161	rs1167827_A	0.34543	rs1167827	7	75001105	CCL24, CCL26, GATSL2, GTF2IRD2B, HIP1, POM121C, RHBDD2, TRIM73
162	rs10833134_C	0.34583	rs10833134	11	19584103	CSRP3, E2F8, NAV2, ZDHHC13
163	rs11781122_T	0.34514	rs11781122	8	49989347	C8orf22, EFCAB1, RP11-738G5.2, SNAI2
164	rs2842063_T	0.34551	rs2842063	6	71295098	B3GAT2, C6orf57, COL19A1, COL9A1, FAM135A, SMAP1
165	rs7923368_A	0.34512	rs7923368	10	102466908	BLOC1S2, C10orf2, CHUK, CWF19L1, FAM178A, HIF1AN, KAZALD1, LZTS2, MRPL43, NDUFB8, PAX2, PDZD7, PKD2L1, RP11-411B6.6, SCD, SEC31B, SEMA4G, SFXN3, TLX1, WNT8B
166	rs1790099_C	0.34501	rs1790099	12	122222486	ANAPC5, B3GNT4, BCL7A, CAMKK2, DIABLO, HPD, IL31, KDM2B, LRRC43, MLXIP, MORN3, ORAI1, PSMD9, RHOF, RNF34, RP11-512M8.5, RP11-87C12.2, SETD1B, TMEM120B, VPS33A, WDR66
167	rs7006789_A	0.34503	rs7006789	8	67097842	AC084082.3, ADHFE1, C8orf44, C8orf46, CRH, DNAJC5B, MTFR1, MYBL1, PDE7A, RP11-366K18.3, RRS1, SGK3, TRIM55, VCPIP1
168	rs2823621_A	0.34444	rs2823621	21	16453860	AF127577.1, AF165138.7, NRIP1, SAMSN1
169	rs2593595_G	0.34429	rs2593595	17	38309771	CASC3, CCR7, CDC6, CSF3, ERBB2, GJD3, GRB7, GSDMA, GSDMB, IGFBP4, IKZF3, LRRC3C, MED24, MIEN1, MSL1, NR1D1, ORMDL3, PGAP3, PNMT, PSMD3, RAPGEFL1, RARA, SMARCE1, STARD3, TCAP, THRA, TNS4, TOP2A, WIPF2, ZPBP2
170	rs4841527_G	0.34387	rs4841527	8	11295866	AF131215.2, AF131215.3, AF131215.4, AF131215.5, AF131215.6, AF131216.5, AF131216.6, BLK, C8orf12, C8orf49, CTSB, FAM167A, FDFT1, GATA4, MTMR9, NEIL2, RP11-148O21.2, RP11-148O21.3, RP11-297N6.4, SLC35G5, XKR6
171	rs1508060_C	0.3442	rs1508060	2	72932181	EMX1, EXOC6B, NOTO, RAB11FIP5, SFXN5, SPR
172	rs5995756_C	0.34336	rs5995756	22	38330259	ANKRD54, BAIAP2L2, C22orf23, CARD10, CDC42EP1, CSNK1E, EIF3L, GALR3, GCAT, GGA1, H1F0, KCNJ4, LGALS1, LGALS2, MAFF, MFNG, MICALL1, NOL12, PDXP, PICK1, PLA2G6, POLR2F, SH3BP1, SLC16A8, SOX10, TMEM184B, TRIOBP
173	rs6446975_A	0.34385	rs6446975	4	75254908	AREG, AREGB, BTC, CXCL2, CXCL3, CXCL5, EPGN, EREG, MTHFD2L, PF4, PPBP
174	rs1022573_A	0.34379	rs1022573	6	127096607	CENPW, RNF146, RP11-73O6.4, RSPO3
175	rs1679012_C	0.34331	rs1679012	15	40315968	ANKRD63, BAHD1, BMF, BUB1B, C15orf23, C15orf52, C15orf56, CHST14, DISP2, EIF2AK4, FSIP1, GPR176, IVD, PAK6, PHGR1, PLCB2, RP11-133K1.2, SRP14, THBS1
176	rs3804191_C	0.34327	rs3804191	4	41760050	BEND4, DCAF4L1, LIMCH1, PHOX2B, SLC30A9, TMEM33, UCHL1
177	rs765831_G	0.34274	rs765831	4	6084558	C4orf50, CRMP1, EVC, EVC2, JAKMIP1, MAN2B2, PPP2R2C, WFS1
178	rs6688004_G	0.34322	rs6688004	1	120276030	ADAM30, HAO2, HMGCS2, HSD3B1, HSD3B2, NOTCH2, PHGDH, REG4, ZNF697
179	rs11822822_G	0.34271	rs11822822	11	122749152	BSX, C11orf63, CLMP, CRTAM, HSPA8, UBASH3B
180	rs10785952_G	0.34249	rs10785952	10	92038772	HTR7
181	rs10780921_G	0.34264	rs10780921	9	90266438	C9orf170, CDK20, CTSL1, DAPK1, FAM75E1
182	rs7083149_C	0.3424	rs7083149	10	81643726	AL359195.1, ANXA11, C10orf57, DYDC1, DYDC2, EIF5AL1, FAM22B, FAM22E, MAT1A, PLAC9, SFTPA1, SFTPA2, SFTPD, ZCCHC24
183	rs6647631_A	0.34189	rs6647631	23	74252731
184	rs522982_C	0.34205	rs522982	19	2935460	AC104537.1, AES, CELF5, DIRAS1, GADD45B, GNA11, GNA15, GNG7, LMNB2, NCLN, NFIC, S1PR4, SGTA, SLC39A3, THOP1, TLE2, TLE6, ZNF554, ZNF555, ZNF556, ZNF57, ZNF77
185	rs1593304_A	0.34194	rs1593304	7	131270387	MKLN1, PODXL
186	rs2421555_A	0.34171	rs2421555	2	73670463	ACTG2, ALMS1, C2orf78, CCT7, DGUOK, DUSP11, EGR4, FBXO41, NAT8, NOTO, PRADC1, RAB11FIP5, SFXN5, SMYD5, STAMBP, TPRKB
187	rs6706373_C	0.34177	rs6706373	2	26055784	ASXL2, DNMT3A, DTNB, EPT1, FAM59B, GPR113, HADHA, HADHB, KIF3C, RAB10
188	rs6980856_G	0.3414	rs6980856	8	10975670	AF131215.2, AF131215.3, AF131215.4, AF131215.5, AF131215.6, AF131216.5, AF131216.6, BLK, C8orf12, C8orf74, CTD-2135J3.4, FAM167A, MTMR9, PINX1, RP11-148O21.2, RP11-148O21.3, RP1L1, SLC35G5, SOX7, XKR6
189	rs7555643_A	0.34085	rs7555643	1	245208862	C1orf101, COX20, EFCAB2, HNRNPU, KIF26B, PPPDE1
190	rs4920216_G	0.34069	rs4920216	1	232377380	DISC1, SIPA1L2
191	rs1056484_T	0.34019	rs1056484	22	31238738	CCDC157, DUSP18, GAL3ST1, INPP5J, LIMK2, MORC2, MTFP1, MTMR3, OSBP2, PATZ1, PES1, PIK3IP1, PLA2G3, RNF185, RNF215, RP3-412A9.11, RP4-539M6.19, SEC14L2, SEC14L3, SEC14L4, SEC14L6, SF3A1, SLC35E4, SMTN, TCN2
192	rs1860230_T	0.34013	rs1860230	5	142058047	ARHGAP26, FGF1, SPRY4
193	rs2469798_T	0.34071	rs2469798	17	3109030	ASPA, CTNS, KIAA0664, OR1A1, OR1A2, OR1D2, OR1D5, OR1E1, OR1E2, OR1G1, OR3A1, OR3A2, OR3A3, P2RX5, RAP1GAP2, RP11-147K16.2, RP11-235E17.2, RP11-48B14.2, SHPK, SPATA22, TAX1BP3, TMEM93, TRPV1, TRPV3
194	rs6471166_G	0.34103	rs6471166	8	134971723	ST3GAL1
195	rs8069636_A	0.34034	rs8069636	17	51943898	KIF2B
196	rs4573885_A	0.33984	rs4573885	15	62227477	C2CD4A, C2CD4B, TLN2, VPS13C
197	rs13171314_T	0.33989	rs13171314	5	117475111
198	rs13008515_C	0.33947	rs13008515	2	72839612	CYP26B1, EMX1, EXOC6B, RAB11FIP5, SFXN5, SPR
199	rs4240793_A	0.33929	rs4240793	16	85946457	AC092327.1, C16orf74, COX4I1, COX4NB, GINS2, IRF8, KIAA0182
200	rs2973930_A	0.33928	rs2973930	5	72658496	ANKRA2, BTF3, FCHO2, RP11-428C6.1, TMEM171, TMEM174, TNPO1, UTP15
201	rs9486069_G	0.33934	rs9486069	6	105928142	BVES, BVES-AS1, LIN28B, POPDC3, PREP
202	rs1869237_A	0.33918	rs1869237	10	33876047	NRP1
203	rs10433709_A	0.33926	rs10433709	4	41745525	BEND4, DCAF4L1, LIMCH1, PHOX2B, SLC30A9, TMEM33, UCHL1
204	rs11988372_A	0.33908	rs11988372	8	10903652	AF131215.2, AF131215.3, AF131215.4, AF131215.5, AF131215.6, AF131216.5, AF131216.6, BLK, C8orf12, C8orf74, CTD-2135J3.4, FAM167A, MTMR9, PINX1, PRSS55, RP1L1, SLC35G5, SOX7, XKR6
205	rs3861455_A	0.339	rs3861455	6	126939662	CENPW, RP11-73O6.4
206	rs6503977_T	0.33918	rs6503977	17	55946815	AC007431.1, BZRAP1, CUEDC1, DYNLL2, EPX, LPO, MKS1, MPO, MRPS23, MSI2, OR4D1, OR4D2, RNF43, SRSF1, SUPT4H1, VEZF1
207	rs12637723_G	0.33835	rs12637723	3	109930633
208	rs1408928_C	0.33889	rs1408928	13	74878471	AL355390.1, KLF12
209	rs4834142_G	0.33796	rs4834142	4	127931739
210	rs732381_T	0.33753	rs732381	22	38381112	ANKRD54, BAIAP2L2, C22orf23, CARD10, CDC42EP1, CSNK1E, DDX17, EIF3L, GALR3, GCAT, GGA1, H1F0, KCNJ4, KDELR3, LGALS1, LGALS2, MAFF, MFNG, MICALL1, NOL12, PDXP, PICK1, PLA2G6, POLR2F, SH3BP1, SLC16A8, SOX10, TMEM184B, TRIOBP
211	rs2639297_T	0.33744	rs2639297	6	71275778	B3GAT2, C6orf57, COL19A1, COL9A1, FAM135A, SMAP1
212	rs9576028_G	0.33746	rs9576028	13	85629388
213	rs221309_G	0.3369	rs221309	20	34708087	C20orf152, C20orf4, CPNE1, DLGAP4, EPB41L1, MYL9, NFS1, PHF20, RBM12, RBM39, ROMO1, RP5-977B1.10, SCAND1, SPAG4, TGIF2
214	rs9410301_T	0.33668	rs9410301	9	90838811	CDK20, CTSL1, FAM75E1, NXNL2, SPIN1
215	rs7007063_A	0.3365	rs7007063	8	134968601	ST3GAL1
216	rs773360_C	0.33562	rs773360	13	104174455	SLC10A2
217	rs762960_C	0.33575	rs762960	22	41880996	ACO2, C22orf46, CCDC134, CENPM, CHADL, CSDC2, EP300, L3MBTL2, MEI1, NHP2L1, PHF5A, PMM1, POLR3H, PPPDE2, RANGAP1, SEPT3, SHISA8, SREBF2, TEF, TNFRSF13C, TOB2, XRCC6, ZC3H7B
218	rs13120844_G	0.33553	rs13120844	4	41790757	BEND4, DCAF4L1, LIMCH1, PHOX2B, SLC30A9, TMEM33
219	rs2642966_C	0.33517	rs2642966	1	245246744	C1orf101, COX20, EFCAB2, HNRNPU, KIF26B, PPPDE1
220	rs12162165_C	0.33517	rs12162165	17	55937320	AC007431.1, BZRAP1, CUEDC1, DYNLL2, EPX, LPO, MKS1, MPO, MRPS23, MSI2, OR4D1, OR4D2, RNF43, SRSF1, SUPT4H1, VEZF1
221	rs2900117_A	0.33495	rs2900117	5	117525764
222	rs6731289_C	0.3346	rs6731289	2	82746305
223	rs2104483_T	0.33492	rs2104483	10	92068677	HTR7
224	rs6601550_T	0.33497	rs6601550	8	10925835	AF131215.2, AF131215.3, AF131215.4, AF131215.5, AF131215.6, AF131216.5, AF131216.6, BLK, C8orf12, C8orf74, CTD-2135J3.4, FAM167A, MTMR9, PINX1, RP11-148O21.2, RP11-148O21.3, RP1L1, SLC35G5, SOX7, XKR6
225	rs4507607_A	0.33475	rs4507607	6	134451492	SGK1, SLC2A12, TBPL1, TCF21
226	rs13400225_A	0.33429	rs13400225	2	45957381	PRKCE, SRBD1
227	rs2301550_G	0.33406	rs2301550	9	20344796	KIAA1797, MLLT3
228	rs1269195_T	0.33447	rs1269195	6	127073243	CENPW, RP11-73O6.4, RSPO3
229	rs13003464_G	0.33423	rs13003464	2	61040333	AHSA2, BCL11A, C2orf74, KIAA1841, PAPOLG, PEX13, PUS10, REL, USP34
230	rs2104388_C	0.33387	rs2104388	13	73573574	BORA, DIS3, KLF5, MZT1, PIBF1
231	rs2572450_T	0.33375	rs2572450	8	11267048	AF131215.2, AF131215.3, AF131215.4, AF131215.5, AF131215.6, AF131216.5, AF131216.6, BLK, C8orf12, C8orf49, CTSB, FAM167A, FDFT1, GATA4, MTMR9, NEIL2, RP11-148O21.2, RP11-148O21.3, RP11-297N6.4, SLC35G5, XKR6
232	rs6992002_A	0.33342	rs6992002	8	67089791	AC084082.3, ADHFE1, C8orf44, C8orf46, CRH, DNAJC5B, MTFR1, MYBL1, PDE7A, RP11-366K18.3, RRS1, SGK3, TRIM55, VCPIP1
233	rs13021679_T	0.33344	rs13021679	2	215984620	ABCA12, ATIC, BARD1, FN1
234	rs186332_T	0.33387	rs186332	20	61629912	ARFGAP1, BHLHE23, BIRC7, C20orf11, C20orf166, C20orf20, CHRNA4, COL20A1, COL9A3, DIDO1, EEF1A2, KCNQ2, NKAIN4, NTSR1, OGFR, RP11-93B14.6, SLC17A9, SLCO4A1, TCFL5, YTHDF1
235	rs13159076_G	0.33335	rs13159076	5	112639213	APC, CTC-554D6.1, DCP2, MCC, REEP5, SRP19, TSSK1B, YTHDC2, ZRSR1
236	rs12618959_A	0.3334	rs12618959	2	33017154	BIRC6, LTBP1, TTC27, YIPF4
237	rs2622351_C	0.33343	rs2622351	4	80200864	BMP2K, GK2, NAA11, PAQR3
238	rs4646450_G	0.3331	rs4646450	7	99104254	AC073063.1, ARPC1A, ARPC1B, ATP5J2, ATP5J2-PTCD1, AZGP1, BUD31, CPSF4, CYP3A4, CYP3A43, CYP3A5, CYP3A7, FAM200A, GJC3, KPNA7, OR2AE1, PDAP1, PTCD1, SMURF1, TRIM4, TRRAP, ZKSCAN5, ZNF394, ZNF498, ZNF655, ZNF789
239	rs8020454_C	0.33301	rs8020454	14	104756910	ADSSL1, AKT1, ASPG, C14orf144, C14orf180, C14orf2, CTD-2134A5.2, INF2, KIF26A, PPP1R13B, RP11-614O9.3, RP11-982M15.6, SIVA1, TDRD9, TDRD9-AS1, TMEM179
240	rs652951_A	0.33273	rs652951	6	44671986	AARS2, CDC5L, HSP90AB1, NFKBIE, SLC29A1, SLC35B2, SPATS1, SUPT3H, TCTE1, TMEM151B
241	rs2823623_A	0.33259	rs2823623	21	16457072	AF127577.1, AF165138.7, NRIP1
242	rs384890_G	0.33241	rs384890	5	117001576
243	rs7825690_T	0.33231	rs7825690	8	10895667	AF131215.2, AF131215.3, AF131215.4, AF131215.5, AF131215.6, AF131216.5, AF131216.6, BLK, C8orf12, C8orf74, CTD-2135J3.4, FAM167A, MTMR9, PINX1, PRSS55, RP1L1, SLC35G5, SOX7, XKR6
244	rs810066_T	0.33249	rs810066	2	16752853	FAM49A
245	rs6472114_T	0.33204	rs6472114	8	49952114	C8orf22, EFCAB1, RP11-738G5.2, SNAI2
246	rs10071261_T	0.33221	rs10071261	5	1066694	BRD9, CEP72, CLPTM1L, LPCAT1, NKD2, RP11-325I22.2, RP11-661C8.3, SLC12A7, SLC6A18, SLC6A19, SLC6A3, TERT, TPPP, TRIP13, ZDHHC11, ZDHHC11B
247	rs1550326_G	0.33252	rs1550326	15	53720491	WDR72
248	rs6427488_C	0.3322	rs6427488	1	157869494	CD1A, CD1B, CD1C, CD1D, CD1E, CD5L, FCRL1, FCRL2, FCRL3, FCRL4, FCRL5, KIRREL, OR10T2
249	rs1790116_G	0.33201	rs1790116	12	122184497	ANAPC5, BCL7A, CAMKK2, HPD, IL31, KDM2B, LRRC43, MLXIP, MORN3, ORAI1, PSMD9, RHOF, RNF34, RP11-87C12.2, SETD1B, TMEM120B, WDR66
250	rs590616_A	0.33186	rs590616	11	100353685	ARHGAP42, CNTN5
251	rs4789193_A	0.33189	rs4789193	17	70916391	C17orf80, CDC42EP4, COG1, CPSF4L, FAM104A, SDK2, SLC39A11, SSTR2
252	rs865670_A	0.33171	rs865670	16	9648041	C16orf72, GRIN2A, RP11-297M9.1
253	rs4619931_A	0.3317	rs4619931	4	41769390	BEND4, DCAF4L1, LIMCH1, PHOX2B, SLC30A9, TMEM33, UCHL1
254	rs1378579_C	0.3313	rs1378579	6	126696936	CENPW, HINT3, NCOA7, RP11-73O6.4, TRMT11
255	rs10868789_A	0.33106	rs10868789	9	90291652	CDK20, CTSL1, DAPK1, FAM75E1
256	rs3741598_T	0.33091	rs3741598	12	67536815	CAND1, GRIP1
257	rs2824974_C	0.33088	rs2824974	21	18941896	BTG3, C21orf37, C21orf91, CHODL, CXADR
258	rs226546_A	0.33065	rs226546	23	126720708
259	rs7575245_G	0.33021	rs7575245	2	27380825	ABHD1, AC109829.1, AGBL5, C2orf16, C2orf18, C2orf28, C2orf53, CAD, CCDC121, CENPA, CGREF1, DNAJC5G, DPYSL5, EIF2B4, EMILIN1, FNDC4, GCKR, GPN1, GTF3C2, IFT172, KCNK3, KHK, KRTCAP3, MAPRE3, MPV17, NRBP1, OST4, PPM1G, PREB, SLC30A3, SLC5A6, SNX17, SUPT7L, TCF23, TMEM214, TRIM54, UCN, ZNF512, ZNF513
260	rs12598978_T	0.33017	rs12598978	16	30390041	AC002310.11, AC002310.13, ALDOA, ASPHD1, BCL7C, BOLA2B, C16orf92, C16orf93, CD2BP2, CORO1A, DCTPP1, DOC2A, FAM57B, FBRS, GDPD3, HIRIP3, INO80E, ITGAL, KCTD13, MAPK3, MYLPF, PHKG2, PPP4C, PRR14, RNF40, RP11-347C12.1, RP11-347C12.3, SEPHS2, SEPT1, SEZ6L2, SLX1A, SRCAP, SULT1A3, TAOK2, TBC1D10B, TBX6, TMEM219, YPEL3, ZNF48, ZNF629, ZNF688, ZNF689, ZNF747, ZNF764, ZNF768, ZNF771, ZNF785
261	rs297559_C	0.33013	rs297559	8	96238183	C8orf37, C8orf38, CCNE2, DPY19L4, INTS8, PLEKHF2, TP53INP1
262	rs7838833_G	0.33009	rs7838833	8	10900174	AF131215.2, AF131215.3, AF131215.4, AF131215.5, AF131215.6, AF131216.5, AF131216.6, BLK, C8orf12, C8orf74, CTD-2135J3.4, FAM167A, MTMR9, PINX1, PRSS55, RP1L1, SLC35G5, SOX7, XKR6
263	rs3780293_A	0.33006	rs3780293	9	79266067	FOXB2, GCNT1, PCSK5, PRUNE2, RFK
264	rs966557_A	0.32968	rs966557	13	19647143	RP11-408E5.4, TPTE2, TUBA3C
265	rs7575234_T	0.32946	rs7575234	2	215977147	ABCA12, ATIC, BARD1, FN1
266	rs10155966_A	0.33002	rs10155966	7	98819169	AC073063.1, ARPC1A, ARPC1B, ATP5J2, ATP5J2-PTCD1, BUD31, CPSF4, CYP3A5, CYP3A7, FAM200A, KPNA7, PDAP1, PTCD1, SMURF1, TMEM130, TRRAP, ZKSCAN5, ZNF394, ZNF498, ZNF655, ZNF789
267	rs4745841_C	0.32984	rs4745841	10	65611430	JMJD1C, REEP3
268	rs9401888_A	0.32954	rs9401888	6	126919216	CENPW, RP11-73O6.4
269	rs9673444_T	0.3293	rs9673444	16	19095757	ARL6IP1, C16orf62, CCP110, CLEC19A, COQ7, CTD-2349B8.1, GDE1, ITPRIPL2, RP11-1035H13.3, RPS15A, SMG1, SYT17, TMC5, TMC7
270	rs1456235_T	0.32916	rs1456235	15	39936764	BMF, C15orf54, EIF2AK4, FSIP1, GPR176, SRP14, THBS1
271	rs2357566_T	0.32904	rs2357566	8	67073775	AC084082.3, ADHFE1, C8orf46, CRH, DNAJC5B, MTFR1, MYBL1, PDE7A, RP11-366K18.3, RRS1, TRIM55, VCPIP1
272	rs7201030_A	0.32887	rs7201030	16	75081293	BCAR1, CFDP1, CHST5, CHST6, CTRB1, CTRB2, FA2H, GLG1, LDHD, MLKL, RFWD3, RP11-77K12.1, RP11-77K12.7, TMEM170A, TMEM231, WDR59, ZFP1, ZNRF1
273	rs1336535_A	0.32914	rs1336535	10	33879225	NRP1
274	rs3768641_G	0.32925	rs3768641	2	72221698	CYP26B1, DYSF, EXOC6B
275	rs6595029_A	0.32888	rs6595029	5	116683575
276	rs7908640_C	0.32841	rs7908640	10	102466996	BLOC1S2, C10orf2, CHUK, CWF19L1, FAM178A, HIF1AN, KAZALD1, LZTS2, MRPL43, NDUFB8, PAX2, PDZD7, PKD2L1, RP11-411B6.6, SCD, SEC31B, SEMA4G, SFXN3, TLX1, WNT8B
277	rs7008113_A	0.3287	rs7008113	8	111507831
278	rs10848765_C	0.32822	rs10848765	12	3011756	AC005841.1, C12orf32, CACNA1C, FKBP4, FOXM1, ITFG2, NRIP2, PRMT8, TEAD4, TSPAN9, TULP3
279	rs12570342_T	0.32789	rs12570342	10	107378748	SORCS3
280	rs2052074_G	0.32789	rs2052074	17	56516428	BZRAP1, C17orf47, CUEDC1, DYNLL2, EPX, HSF5, LPO, MKS1, MPO, MTMR4, OR4D1, OR4D2, PPM1E, RAD51C, RNF43, SEPT4, SRSF1, SUPT4H1, TEX14, VEZF1
281	rs261532_G	0.32769	rs261532	5	138929546	C5orf65, CXXC5, DNAJC18, ECSCR, MATR3, NRG2, PAIP2, PSD2, RP11-1280I22.1, SIL1, SLC23A1, SPATA24, TMEM173, UBE2D2
282	rs9410307_C	0.32756	rs9410307	9	90861937	CDK20, FAM75E1, NXNL2, SPIN1
283	rs1154761_A	0.32767	rs1154761	4	80229008	BMP2K, GK2, NAA11, PAQR3
284	rs1866134_C	0.32727	rs1866134	2	177423746	AC009336.1, EVX2, HOXD1, HOXD10, HOXD11, HOXD12, HOXD13, HOXD3, HOXD4, HOXD8, HOXD9, MTX2
285	rs3813227_T	0.32734	rs3813227	2	73505475	ALMS1, CCT7, DUSP11, EGR4, EMX1, EXOC6B, FBXO41, NAT8, NOTO, PRADC1, RAB11FIP5, SFXN5, SMYD5, SPR, TPRKB
286	rs2544395_T	0.32742	rs2544395	4	106925312	AIMP1, ARHGEF38, GSTCD, INTS12, NPNT, TBCK
287	rs1441166_C	0.32723	rs1441166	2	213718350	ERBB4, IKZF2, SPAG16
288	rs9519977_A	0.32691	rs9519977	13	105633389	DAOA
289	rs11762273_A	0.32705	rs11762273	7	98815123	AC073063.1, ARPC1A, ARPC1B, ATP5J2, ATP5J2-PTCD1, BUD31, CPSF4, CYP3A5, CYP3A7, FAM200A, KPNA7, PDAP1, PTCD1, SMURF1, TMEM130, TRRAP, ZKSCAN5, ZNF394, ZNF498, ZNF655, ZNF789
290	rs2698193_C	0.32721	rs2698193	2	61084518	AHSA2, BCL11A, C2orf74, KIAA1841, PAPOLG, PEX13, PUS10, REL, USP34
291	rs1443486_G	0.32698	rs1443486	17	27616318	ABHD15, ANKRD13B, C17orf63, CORO6, CRYBA1, DHRS13, ERAL1, FLOT2, GIT1, MYO18A, NUFIP2, PHF12, PIPOX, SEZ6, SSH2, TAOK1, TIAF1, TP53I13
292	rs734312_A	0.32678	rs734312	4	6354255	C4orf50, CNO, CRMP1, JAKMIP1, KIAA0232, MAN2B2, MRFAP1, MRFAP1L1, PPP2R2C, S100P, WFS1
293	rs3861458_G	0.32673	rs3861458	6	126953855	CENPW, RP11-73O6.4, RSPO3
294	rs13050131_A	0.3267	rs13050131	21	18939989	BTG3, C21orf37, C21orf91, CHODL, CXADR
295	rs635171_A	0.32627	rs635171	9	3951492	AL365202.1, GLIS3, RFX3
296	rs3021494_A	0.32618	rs3021494	8	11020944	AF131215.2, AF131215.3, AF131215.4, AF131215.5, AF131215.6, AF131216.5, AF131216.6, BLK, C8orf12, C8orf74, CTD-2135J3.4, FAM167A, MTMR9, PINX1, RP11-148O21.2, RP11-148O21.3, RP1L1, SLC35G5, SOX7, XKR6
297	rs9573349_G	0.32574	rs9573349	13	73586498	BORA, DIS3, KLF5, MZT1, PIBF1
298	rs6512211_A	0.32564	rs6512211	19	17643217	ABHD8, ANKLE1, ANO8, ARRDC2, B3GNT3, BABAM1, BST2, CCDC124, DDA1, FAM125A, FAM129C, FCHO1, GLT25D1, GTPBP3, HAUS8, INSL3, JAK3, KCNN1, MAP1S, MRPL34, MYO9B, NR2F6, NXNL1, OCEL1, PGLS, PLVAP, RPL18A, SLC27A1, SLC5A5, TMEM221, UNC13A, USE1, USHBP1
299	rs7290134_A	0.32541	rs7290134	22	40651197	ADSL, ENTHD1, FAM83F, GRAP2, MCHR1, MKL1, SGSM3, TNRC6B
